# Supplementary material for: ZDHHC9: a promising therapeutic target for triple-negative breast cancer through immune modulation and immune checkpoint blockade resistance
Source: Discov Oncol. 2023 Oct 24;14:191. doi: 10.1007/s12672-023-00790-4 (PMC10597932; doi:10.1007/s12672-023-00790-4)
Supplement: Supplementary file 2 — Additional file2 (XLSX 12 KB) [file 12672_2023_790_MOESM2_ESM.xlsx]

## Sheet: Sheet1
Table S1 The 48 differentially co-expressed genes in the Venn diagram
gene_name	gene_id	gene_biotype	CI	p.Cox
CD24	ENSG00000272398	protein_coding	1.280-3.299	0.00286239
ERVV-1	ENSG00000269526	protein_coding	1.234-2.745	0.0027847
RTL8B	ENSG00000212747	protein_coding	1.402-3.627	0.000793848
GDI1	ENSG00000203879	protein_coding	1.437-3.582	0.000437989
QRFP	ENSG00000188710	protein_coding	0.909-2.198	0.12445
ZDHHC9	ENSG00000188706	protein_coding	1.346-3.369	0.00124551
XPOT	ENSG00000184575	protein_coding	1.284-3.235	0.00254309
ZDHHC23	ENSG00000184307	protein_coding	0.919-2.174	0.115223
DCTPP1	ENSG00000179958	protein_coding	1.286-3.309	0.00266934
TMEM31	ENSG00000179363	protein_coding	1.392-3.411	0.000653838
ZDHHC14	ENSG00000175048	protein_coding	0.878-2.228	0.158446
MRPL13	ENSG00000172172	protein_coding	1.440-3.690	0.000501913
ZDHHC16	ENSG00000171307	protein_coding	0.986-2.467	0.0572779
TBC1D10B	ENSG00000169221	protein_coding	0.871-2.298	0.161132
ADAM9	ENSG00000168615	protein_coding	1.257-2.979	0.0027245
PSCA	ENSG00000167653	protein_coding	1.289-3.497	0.00310533
TMEM65	ENSG00000164983	protein_coding	1.280-3.205	0.00258526
SLC25A32	ENSG00000164933	protein_coding	1.235-3.152	0.00445724
TBC1D24	ENSG00000162065	protein_coding	1.104-2.958	0.0185823
ELOC	ENSG00000154582	protein_coding	1.525-4.019	0.000246915
TBCEL	ENSG00000154114	protein_coding	1.193-3.042	0.00692481
PELO	ENSG00000152684	protein_coding	1.275-3.138	0.00253952
MTDH	ENSG00000147649	protein_coding	1.606-4.113	8.39334e-05
TRIM4	ENSG00000146833	protein_coding	0.864-2.295	0.170034
SLC6A3	ENSG00000142319	protein_coding	1.485-3.897	0.000361227
PLPP2	ENSG00000141934	protein_coding	1.295-3.368	0.00251498
NCOA2	ENSG00000140396	protein_coding	1.283-3.302	0.00275242
DERL1	ENSG00000136986	protein_coding	1.391-3.656	0.000964409
TBC1D14	ENSG00000132405	protein_coding	0.916-2.185	0.117614
TBC1D5	ENSG00000131374	protein_coding	0.906-2.268	0.124285
QRSL1	ENSG00000130348	protein_coding	1.364-3.602	0.00132102
ITFG1	ENSG00000129636	protein_coding	1.289-3.428	0.0029137
BFSP1	ENSG00000125864	protein_coding	1.387-3.348	0.000635249
TRIM25	ENSG00000121060	protein_coding	1.027-2.536	0.0380886
TCP1	ENSG00000120438	protein_coding	1.564-4.164	0.000176824
LRP11	ENSG00000120256	protein_coding	1.556-4.040	0.000159457
TRIM67	ENSG00000119283	protein_coding	1.078-2.570	0.0214699
TBP	ENSG00000112592	protein_coding	1.474-3.945	0.000455048
TBC1D19	ENSG00000109680	protein_coding	1.087-2.620	0.0197599
TBC1D12	ENSG00000108239	protein_coding	0.896-2.233	0.137057
EMC2	ENSG00000104412	protein_coding	1.468-3.762	0.000371786
PGK1	ENSG00000102144	protein_coding	1.477-3.476	0.000179601
OSTM1	ENSG00000081087	protein_coding	1.266-3.114	0.00281529
TPD52	ENSG00000076554	protein_coding	1.321-3.820	0.0028179
PTPN3	ENSG00000070159	protein_coding	1.450-3.809	0.000520864
EPHA3	ENSG00000044524	protein_coding	1.272-3.204	0.00287143
TBC1D23	ENSG00000036054	protein_coding	0.928-2.138	0.107752
VTA1	ENSG00000009844	protein_coding	1.291-3.386	0.00271778
