# Supplementary material for: ZDHHC9: a promising therapeutic target for triple-negative breast cancer through immune modulation and immune checkpoint blockade resistance
Source: Discov Oncol. 2023 Oct 24;14:191. doi: 10.1007/s12672-023-00790-4 (PMC10597932; doi:10.1007/s12672-023-00790-4)
Supplement: Supplementary file 3 — Additional file3 (XLSX 9 KB) [file 12672_2023_790_MOESM3_ESM.xlsx]

## Sheet: Sheet1
Table S2 Primers and oligonuceotide sequences.
qPCR primers
ZDHHC9
Forward primer	GGGGCTGACTGGATTTCACA
Reverse primer	CTTCGATCCAGGACACTGGG
The name of shRNA
Murine ZDHHC9 shRNA1	AAAACAACCAGATTGTGAAACTGAATTGGATCCAATTCAGTTTCACAATCTGGTTG
Murine ZDHHC9 shRNA2	AAAACCATTGTAGCATCTGTGACAATTGGATCCAATTGTCACAGATGCTACAATGG
