# Supplementary material for: ZDHHC9: a promising therapeutic target for triple-negative breast cancer through immune modulation and immune checkpoint blockade resistance
Source: Discov Oncol. 2023 Oct 24;14:191. doi: 10.1007/s12672-023-00790-4 (PMC10597932; doi:10.1007/s12672-023-00790-4)
Supplement: Supplementary file 4 — Additional file4 (XLSX 11 KB) [file 12672_2023_790_MOESM4_ESM.xlsx]

## Sheet: Sheet1
Table S3 Antibodies used in this study
	Name	Company	Cat.No.
For WB	anti-ZDHHC9 antibody	Abcam	ab74504
	anti-GAPDH antibody	Proteintech	60004-1-Ig
	anti-β-actin antibody	Santa Cruz	SC-47778
For IHC and IF	anti-ZDHHC9 antibody	Proteintech	24046-1-AP
	anti-F-actin antibody	Abcam	ab130935
	anti-CD8 antibody	ZSGB-BIO	ZA-0508
	anti-NCR1 antibody	Abcam	ab199128
	anti-FOXP3 antibody	Abcam	ab20034
For flow cytometry	APC/Fire 750 anti-mouse CD45 antibody	Biolegend	103154
	APC anti-mouse CD3 antibody	Biolegend	100236
	Brilliant Violet 421 anti-mouse CD4 antibody	Biolegend	100544
	PE-eFluor 610 anti-mouse CD8 antibody	Ebioscience	61-0081-82
	BUV395 anti-mouse CD25 antibody	BD	564022
	PerCP-eFluor710 anti-mouse FOXP3 antibody	THERMO	46-5773-82
	Brilliant Violet 78 anti-mouse NK-1.1 antibody	Biolegend	108749
	SuperBright 600 anti-mouse PD-1 antibody	Ebioscience	63-9981-82
	PE/dazzle 594 anti-mouse CD366（Tim-3） antibody	Biolegend	134014
